# Supplementary material for: The Coordination Behavior of Two New Complexes, [(C7H10NO2)CdCl3]n(I) and [(C7H9NO2)CuCl2] (II), Based on 2,6-Dimethanolpyridine; Elaboration of the Structure and Hirshfeld Surface, Optical, Spectroscopic and Thermal Analysis
Source: Materials (Basel). 2022 Feb 22;15(5):1624. doi: 10.3390/ma15051624 (PMC8911489; doi:10.3390/ma15051624)
Supplement: Supplementary file 1 [file materials-15-01624-s001.zip]

Archive with 1 entries (1 files):
- materials-1581644-supplementary.pdf
